# Supplementary material for: Changes to Adult Dog Social Behaviour during and after COVID-19 Lockdowns in England: A Qualitative Analysis of Owner Perception
Source: Animals (Basel). 2022 Jun 29;12(13):1682. doi: 10.3390/ani12131682 (PMC9264766; doi:10.3390/ani12131682)
Supplement: Supplementary file 1 [file animals-12-01682-s001.zip]

Archive with 1 entries (1 files):
- animals-1747145-supplementary.pdf
